# Supplementary material for: Dissemination of the Flavivirus Subgenomic Replicon Genome and Viral Proteins by Extracellular Vesicles
Source: Viruses. 2024 Mar 28;16(4):524. doi: 10.3390/v16040524 (PMC11054737; doi:10.3390/v16040524)
Supplement: Supplementary file 1 [file viruses-16-00524-s001.zip]

Archive with 1 entries (1 files):
- viruses-2923719-supplementary.pdf
